# Supplementary material for: Nanopore adaptive sampling for bacterial identification from periprosthetic joint replacement tissue
Source: Microb Genom. 2025 Sep 24;11(9):001507. doi: 10.1099/mgen.0.001507 (PMC13293318; doi:10.1099/mgen.0.001507)
Supplement: Uncited Supplementary Material 2. [file mgen-11-01507-s002.xlsx]

## Sheet: Table S1
Table S1. Adaptive sampling sensitivity. AS decision to unblock (reject the read) the subsequent read classification by kraken2, shown as percentages of reads (total number of reads) classified by kraken2 in the adaptive sampling group for each sample.
Sample number	Multiplexed?	Bacteria unblocked	Human unblocked
1	Single sample	1.67% (21,251)	95.26% (1,949,902)
2	Multiplexed	0.51% (179,808)	91.68% (111,524)
3	Multiplexed	0.13% (389,633)	25.89% (2,652)
4	Multiplexed	0.15% (329,714)	90.04% (47,611)
5	Multiplexed	2.42% (207)	93.03% (302,923)
6	Multiplexed	9.46% (222)	92.81% (545,536)
7	Multiplexed	1.04% (288)	93.27% (321,032)
Negative control	Multiplexed	0.77% (389)	88.48% (1,415)

## Sheet: Table S2
Table S2: Sequence data analysis using Sylph.
sample ID	Contig_name	Effective coverage, non-AS group	Effective coverage, AS group	Yield change
Negative control	NZ_CP069157.1 Morganella morganii strain DSM 30164 chromosome, complete genome	0.079	0.078	0.987342
Sample 1	NZ_CP118962.1 Enterococcus faecalis strain DSM 20478 chromosome, complete genome	9.744	15	1.53941
	NC_003228.3 Bacteroides fragilis NCTC 9343, complete sequence		0.021
Sample 2	NZ_CP033092.2 Escherichia coli DSM 30083 = JCM 1649 = ATCC 11775 chromosome, complete genome	20	39	1.95
	NZ_CP069157.1 Morganella morganii strain DSM 30164 chromosome, complete genome	0.219	0.286	1.30594
	CP041054.1 Enterobacter hormaechei strain C126 chromosome, complete genome	0.181	0.23	1.27072
Sample 3	NZ_CP069157.1 Morganella morganii strain DSM 30164 chromosome, complete genome	82	162	1.97561
	NZ_GG668629.1 Proteus mirabilis ATCC 29906 SCAFFOLD54, whole genome shotgun sequence	6.255	12.094	1.93349
	NZ_QEKV01000001.1 Ezakiella coagulans strain DSM 20705 Ga0215668_101, whole genome shotgun sequence	0.384	0.546	1.42188
	CP041054.1 Enterobacter hormaechei strain C126 chromosome, complete genome	0.198	0.372	1.87879
	NZ_CATQJU010000001.1 Porphyromonas sp. Marseille-P5150 contig00001, whole genome shotgun sequence		0.311
	NC_015501.1 Porphyromonas asaccharolytica DSM 20707, complete sequence	0.135	0.306	2.26667
	NZ_CP053832.1 Campylobacter ureolyticus strain LMG 6451 chromosome, complete genome	0.084	0.226	2.69048
	NC_009714.1 Campylobacter hominis ATCC BAA-381, complete sequence		0.218
	NZ_CP133464.1 Prevotella nigrescens strain DSM 13386 chromosome 1, complete sequence		0.197
	NZ_AUKY01000001.1 Solobacterium moorei DSM 22971 H345DRAFT_scaffold00001.1_C, whole genome shotgun sequence		0.196
	NZ_CP118962.1 Enterococcus faecalis strain DSM 20478 chromosome, complete genome		0.184
	NZ_CP033092.2 Escherichia coli DSM 30083 = JCM 1649 = ATCC 11775 chromosome, complete genome	0.18	0.177	0.983333
	NZ_CP012938.1 Bacteroides ovatus strain ATCC 8483 chromosome, complete genome	0.058	0.145	2.5
	NZ_GG704809.1 Hallella bergensis DSM 17361 SCAFFOLD30, whole genome shotgun sequence		0.089
	NZ_HG529490.1 Levyella massiliensis strain 9403326, whole genome shotgun sequence		0.079
	NZ_CAKPYL010000001.1 MAG: uncultured Fenollaria sp. isolate REFINED_METABAT215_TOP10_CONTIGS_1500_ASSEMBLY_K77_MERGED__Hadza_MoBio_hadza-E-H_A_18_1822.125, whole genome shotgun sequence		0.065
	CABUDK010000001.1 MAG TPA_asm: uncultured Porphyromonas sp. isolate MGYG-HGUT-03897 genome assembly, contig: GUT_GENOME247624_1, whole genome shotgun sequence	0.058
	NZ_JXLA01000001.1 Enterococcus raffinosus strain DSM 5633 Scaffold1, whole genome shotgun sequence	0.052
	NZ_KV793712.1 Porphyromonas sp. HMSC065F10 Scaffold0, whole genome shotgun sequence	0.063
Sample 4	CP041054.1 Enterobacter hormaechei strain C126 chromosome, complete genome	60	115	1.91667
	NZ_CP069157.1 Morganella morganii strain DSM 30164 chromosome, complete genome	0.352	0.395	1.12216
	NZ_CP046654.1 Acinetobacter baumannii strain ATCC 19606 chromosome, complete genome	0.201	0.244	1.21393
	NZ_CP033092.2 Escherichia coli DSM 30083 = JCM 1649 = ATCC 11775 chromosome, complete genome	0.135	0.184	1.36296
	NZ_GG668629.1 Proteus mirabilis ATCC 29906 SCAFFOLD54, whole genome shotgun sequence	0.07	0.147	2.1
Sample 5	CP041054.1 Enterobacter hormaechei strain C126 chromosome, complete genome	0.213	0.18	0.84507
	NZ_CP069157.1 Morganella morganii strain DSM 30164 chromosome, complete genome	0.209	0.118	0.564593
	NZ_CP033092.2 Escherichia coli DSM 30083 = JCM 1649 = ATCC 11775 chromosome, complete genome	0.064	0.069	1.07812
Sample 6	NZ_CP069157.1 Morganella morganii strain DSM 30164 chromosome, complete genome	0.355	0.221	0.622535
	NZ_CP033092.2 Escherichia coli DSM 30083 = JCM 1649 = ATCC 11775 chromosome, complete genome	0.173	0.107	0.618497
	CP041054.1 Enterobacter hormaechei strain C126 chromosome, complete genome	0.27	0.097	0.359259
	NZ_GG668629.1 Proteus mirabilis ATCC 29906 SCAFFOLD54, whole genome shotgun sequence		0.044
Sample 7	CP041054.1 Enterobacter hormaechei strain C126 chromosome, complete genome	0.226	0.131	0.579646
	NZ_CP069157.1 Morganella morganii strain DSM 30164 chromosome, complete genome	0.311	0.131	0.421222
	NZ_CP033092.2 Escherichia coli DSM 30083 = JCM 1649 = ATCC 11775 chromosome, complete genome	0.1
	NZ_GG668629.1 Proteus mirabilis ATCC 29906 SCAFFOLD54, whole genome shotgun sequence	0.1

## Sheet: Table S3
Table S3. Sequence data for all classified species
sample	batch	taxid		chrom	length	mapped reads	bases	avDepth	position cov1	position cov10	covBreadth1x	covBreadth1x_%	covBreadth10x	covBreadth10x_%
1	AS_sequenced	1351	Enterococcus faecalis	NZ_KB944666.1	2806553	20527	81613199	31.6089	2581966	2568529	0.919978	91.9978	0.91519	91.519
1	AS_sequenced	562	Escherichia coli	NC_002695.2	5498578	8922	24448342	3617.69	6758	3003	0.00122905	0.122905	0.000546141	0.0546141
1	AS_sequenced	817	Bacteroides fragilis	NC_003228.3	5205140	114	180049	1.06203	169533		0.0325703	3.25703
1	AS_sequenced	1280	Staphylococcus aureus	NC_007795.1	2821361	27	137715	1.05118	131010		0.046435	4.6435
1	AS_sequenced	1352	Enterococcus faecium	NZ_CP038996.1	2796178	20	71922	6.55923	10965	3573	0.00392142	0.392142	0.00127782	0.127782
1	AS_sequenced	1499973	Escherichia marmotae	NZ_CP072689.1	4559072	11	7730	2.57238	3005		0.000659125	0.0659125
1	AS_sequenced	71452	Enterococcus raffinosus	NZ_CP072888.1	3032004	3	4986	1	4986		0.00164446	0.164446
1	AS_sequenced	71452	Enterococcus raffinosus	NZ_CP072889.1	1186145	1	4049	1	4049		0.00341358	0.341358
1	AS_sequenced	1354	Enterococcus hirae	NZ_CP023011.2	2845651	1	1352	1	1352		0.000475111	0.0475111
1	AS_sequenced	208962	Escherichia albertii	NZ_CP117568.1	4681166	4	580	2.38683	243		5.19101e-05	0.00519101
1	AS_sequenced	564	Escherichia fergusonii	NZ_CP083638.1	4588714	1	140	1	140		3.05096e-05	0.00305096
1	control_sequenced	1351	Enterococcus faecalis	NZ_KB944666.1	2806553	12689	50799756	19.6893	2580067	2547701	0.919301	91.9301	0.907769	90.7769
1	control_sequenced	562	Escherichia coli	NC_002695.2	5498578	5263	14245777	1883.61	7563	2997	0.00137545	0.137545	0.00054505	0.054505
1	control_sequenced	817	Bacteroides fragilis	NC_003228.3	5205140	72	112676	1.05259	107046		0.0205654	2.05654
1	control_sequenced	1352	Enterococcus faecium	NZ_CP038996.1	2796178	15	40724	3.86706	10531		0.00376621	0.376621
1	control_sequenced	1280	Staphylococcus aureus	NC_007795.1	2821361	9	39597	1	39597		0.0140347	1.40347
1	control_sequenced	1499973	Escherichia marmotae	NZ_CP072689.1	4559072	5	3631	1.57732	2302		0.000504927	0.0504927
1	control_sequenced	71452	Enterococcus raffinosus	NZ_CP072889.1	1186145	1	3335	1	3335		0.00281163	0.281163
1	control_sequenced	1354	Enterococcus hirae	NZ_CP023011.2	2845651	1	2860	1	2860		0.00100504	0.100504
1	control_sequenced	564	Escherichia fergusonii	NZ_CP083638.1	4588714	3	1125	1	1125		0.000245167	0.0245167
1	control_sequenced	622	Shigella dysenteriae	NZ_CP055055.1	5075418	1	855	1	855		0.000168459	0.0168459
2	AS_sequenced	562	Escherichia coli	NC_002695.2	5498578	83524	220371387	56.0224	3933629	3868375	0.71539	71.539	0.703523	70.3523
2	AS_sequenced	208962	Escherichia albertii	NZ_CP117568.1	4681166	274	648291	2.34347	276637	6252	0.0590957	5.90957	0.00133556	0.133556
2	AS_sequenced	158836	Enterobacter hormaechei	NZ_CP077308.1	4197933	241	641093	1.16419	550677		0.131178	13.1178
2	AS_sequenced	582	Morganella morganii	NZ_CP034944.1	3889903	209	566543	1.12531	503456		0.129426	12.9426
2	AS_sequenced	1499973	Escherichia marmotae	NZ_CP072689.1	4559072	166	423230	2.78322	152065	9205	0.0333544	3.33544	0.00201905	0.201905
2	AS_sequenced	564	Escherichia fergusonii	NZ_CP083638.1	4588714	121	256985	1.45962	176063	1979	0.0383687	3.83687	0.000431276	0.0431276
2	AS_sequenced	28901	Salmonella enterica	NC_003197.2	4857450	58	119605	1.5226	78553		0.0161717	1.61717
2	AS_sequenced	2044467	Escherichia sp. E4742	NZ_CP040443.1	5120753	51	104615	1.13018	92565		0.0180764	1.80764
2	AS_sequenced	622	Shigella dysenteriae	NZ_CP055055.1	5075418	50	102693	1.17825	87157		0.0171724	1.71724
2	AS_sequenced	623	Shigella flexneri	NC_004337.2	4607202	49	93683	1.23078	76117		0.0165213	1.65213
2	AS_sequenced	548	Klebsiella aerogenes	NZ_CP077293.1	5281764	90	73959	6.19267	11943	1256	0.00226118	0.226118	0.000237799	0.0237799
2	AS_sequenced	573	Klebsiella pneumoniae	NC_016845.1	5333942	24	53992	1.45676	37063		0.00694852	0.694852
2	AS_sequenced	624	Shigella sonnei	NZ_CP026802.1	4975028	36	49357	1.38174	35721	485	0.00718006	0.718006	9.74869e-05	0.00974869
2	AS_sequenced	1812935	Enterobacter roggenkampii	NZ_CP017184.1	4748414	18	44635	1.54741	28845		0.00607466	0.607466
2	AS_sequenced	550	Enterobacter cloacae	NZ_OW968328.1	4886885	17	35631	1.02473	34771		0.00711517	0.711517
2	AS_sequenced	208224	Enterobacter kobei	NZ_CP083828.1	4650094	15	35390	1	35390		0.0076106	0.76106
2	AS_sequenced	54291	Raoultella ornithinolytica	NZ_CP130153.1	5548004	12	33745	2.72863	12367		0.00222909	0.222909
2	AS_sequenced	584	Proteus mirabilis	NC_010554.1	4063606	15	33410	1	33410		0.00822176	0.822176
2	AS_sequenced	1686399	Enterobacter sp. BIDMC100	NZ_KQ089989.1	4546749	10	30834	1.16368	26497		0.00582768	0.582768
2	AS_sequenced	1639133	Citrobacter portucalensis	NZ_CP092466.1	5120606	7	17706	1	17706		0.00345779	0.345779
2	AS_sequenced	61645	Enterobacter asburiae	NZ_AP019630.1	4643312	6	16468	1.04406	15773		0.00339693	0.339693
2	AS_sequenced	545	Citrobacter koseri	NC_009792.1	4720462	7	13753	1.23812	11108		0.00235316	0.235316
2	AS_sequenced	283686	Kosakonia radicincitans	NZ_CP040392.1	5656428	4	11101	1.44733	7670		0.00135598	0.135598
2	AS_sequenced	1463165	Klebsiella quasipneumoniae	NZ_CP083633.1	5343479	5	10788	1.12975	9549		0.00178704	0.178704
2	AS_sequenced	539813	Enterobacter mori	NZ_CP091779.1	4740236	5	10125	1	10125		0.00213597	0.213597
2	AS_sequenced	571	Klebsiella oxytoca	NZ_LR134333.1	5857964	5	9593	1	9593		0.0016376	0.16376
2	AS_sequenced	563	Shimwellia blattae	NC_017910.1	4158725	4	9444	1	9444		0.00227089	0.227089
2	AS_sequenced	2027919	Enterobacter cloacae complex sp.	NZ_LT991957.1	4783258	4	9276	1	9276		0.00193926	0.193926
2	AS_sequenced	2497875	Enterobacter chuandaensis	NZ_CP097173.1	4664824	3	8924	1	8924		0.00191304	0.191304
2	AS_sequenced	57706	Citrobacter braakii	NZ_CP045771.1	4917491	6	8839	1.30311	6783		0.00137936	0.137936
2	AS_sequenced	2478464	Enterobacter oligotrophicus	NZ_AP019007.1	4476585	3	8720	1	8720		0.00194791	0.194791
2	AS_sequenced	2742676	Enterobacter sp. RHBSTW-00994	NZ_CP056199.1	4888717	4	7527	1.16283	6473		0.00132407	0.132407
2	AS_sequenced	69218	Enterobacter cancerogenus	NZ_CP081105.1	4736684	3	7443	1.09827	6777		0.00143075	0.143075
2	AS_sequenced	546	Citrobacter freundii	NZ_LR890181.1	4908711	3	7417	1	7417		0.00151099	0.151099
2	AS_sequenced	158822	Cedecea neteri	NZ_CP023525.1	5214802	5	7161	1	7161		0.00137321	0.137321
2	AS_sequenced	2724468	Enterobacter sp. JUb54	NZ_CP060418.1	5304824	3	5744	1	5744		0.00108279	0.108279
2	AS_sequenced	1134687	Klebsiella michiganensis	NZ_AP022547.1	5935402	2	5505	1	5505		0.000927486	0.0927486
2	AS_sequenced	35703	Citrobacter amalonaticus	NZ_CP083651.1	4760400	2	5333	1.26165	4227		0.000887951	0.0887951
2	AS_sequenced	67827	Citrobacter werkmanii	NZ_CP044101.1	4932938	2	5203	1	5203		0.00105475	0.105475
2	AS_sequenced	83655	Leclercia adecarboxylata	NZ_CP013990.1	4803917	2	3928	1	3928		0.000817666	0.0817666
2	AS_sequenced	580	Kluyvera cryocrescens	NZ_JAMWIK010000001.1	1648582	1	3660	1	3660		0.00222009	0.222009
2	AS_sequenced	299767	Enterobacter ludwigii	NZ_CP017279.1	4857439	1	3602	1	3602		0.000741543	0.0741543
2	AS_sequenced	551989	Kosakonia arachidis	NZ_CP045300.1	5096793	2	3036	1	3036		0.000595669	0.0595669
2	AS_sequenced	208223	Kosakonia cowanii	NZ_CP107077.1	4689454	1	2656	1	2656		0.000566377	0.0566377
2	AS_sequenced	61646	Lelliottia amnigena	NZ_CP077236.1	4505532	1	2387	1	2387		0.000529793	0.0529793
2	AS_sequenced	1329841	Enterobacter sp. BIDMC 29	NZ_KI973170.1	4958175	1	2315	1	2315		0.000466906	0.0466906
2	AS_sequenced	244366	Klebsiella variicola	NZ_CP084765.1	5521194	2	2285	1	2285		0.00041386	0.041386
2	AS_sequenced	1166130	Enterobacter sp. R4-368	NC_021500.1	5039027	1	2013	1	2013		0.000399482	0.0399482
2	AS_sequenced	2153354	Klebsiella huaxiensis	NZ_CP036175.1	6183608	1	1220	1	1220		0.000197296	0.0197296
2	AS_sequenced	2066049	Citrobacter freundii complex sp. CFNIH2	NZ_CP025757.1	5277996	1	1114	1	1114		0.000211065	0.0211065
2	AS_sequenced	535744	Cronobacter universalis	NZ_CP012257.1	4307096	1	964	1	964		0.000223817	0.0223817
2	AS_sequenced	1158459	Kosakonia sacchari	NZ_CP007215.2	4902027	1	219	1	219		4.46754e-05	0.00446754
2	AS_unblocked	562	Escherichia coli	NC_002695.2	5498578	75	36708	1.04065	35274		0.00641511	0.641511
2	AS_unblocked	582	Morganella morganii	NZ_CP034944.1	3889903	2	805	1	805		0.000206946	0.0206946
2	AS_unblocked	564	Escherichia fergusonii	NZ_CP083638.1	4588714	1	448	1	448		9.76308e-05	0.00976308
2	AS_unblocked	2044467	Escherichia sp. E4742	NZ_CP040443.1	5120753	1	375	1	375		7.32314e-05	0.00732314
2	AS_unblocked	1499973	Escherichia marmotae	NZ_CP072689.1	4559072	1	149	1	149		3.26821e-05	0.00326821
2	control_sequenced	562	Escherichia coli	NC_002695.2	5498578	43016	113588135	28.958	3922517	3801537	0.713369	71.3369	0.691367	69.1367
2	control_sequenced	158836	Enterobacter hormaechei	NZ_CP077308.1	4197933	162	418243	1.09492	381984		0.0909934	9.09934
2	control_sequenced	582	Morganella morganii	NZ_CP034944.1	3889903	141	369560	1.06216	347932		0.0894449	8.94449
2	control_sequenced	208962	Escherichia albertii	NZ_CP117568.1	4681166	146	345063	2.35605	146458	6669	0.0312866	3.12866	0.00142465	0.142465
2	control_sequenced	1499973	Escherichia marmotae	NZ_CP072689.1	4559072	83	209565	2.43666	86005	4335	0.0188646	1.88646	0.000950851	0.0950851
2	control_sequenced	564	Escherichia fergusonii	NZ_CP083638.1	4588714	77	174695	1.2853	135918		0.0296201	2.96201
2	control_sequenced	623	Shigella flexneri	NC_004337.2	4607202	32	72603	1.28672	56425		0.0122471	1.22471
2	control_sequenced	2044467	Escherichia sp. E4742	NZ_CP040443.1	5120753	32	69303	1.06404	65132		0.0127192	1.27192
2	control_sequenced	622	Shigella dysenteriae	NZ_CP055055.1	5075418	27	58623	1.05101	55778		0.0109898	1.09898
2	control_sequenced	28901	Salmonella enterica	NC_003197.2	4857450	25	48835	1.40666	34717		0.00714717	0.714717
2	control_sequenced	548	Klebsiella aerogenes	NZ_CP077293.1	5281764	44	36381	7.42166	4902	1099	0.000928099	0.0928099	0.000208074	0.0208074
2	control_sequenced	550	Enterobacter cloacae	NZ_OW968328.1	4886885	11	28507	1	28507		0.00583337	0.583337
2	control_sequenced	573	Klebsiella pneumoniae	NC_016845.1	5333942	12	26473	1.01776	26011		0.00487651	0.487651
2	control_sequenced	624	Shigella sonnei	NZ_CP026802.1	4975028	18	25882	1.25022	20702	49	0.00416118	0.416118	9.84919e-06	0.000984919
2	control_sequenced	584	Proteus mirabilis	NC_010554.1	4063606	10	25337	1.25705	20156		0.00496013	0.496013
2	control_sequenced	1812935	Enterobacter roggenkampii	NZ_CP017184.1	4748414	8	22016	1.27933	17209		0.00362416	0.362416
2	control_sequenced	1686399	Enterobacter sp. BIDMC100	NZ_KQ089989.1	4546749	4	13983	1.36753	10225		0.00224886	0.224886
2	control_sequenced	546	Citrobacter freundii	NZ_LR890181.1	4908711	6	13164	1	13164		0.00268176	0.268176
2	control_sequenced	545	Citrobacter koseri	NC_009792.1	4720462	4	10575	1	10575		0.00224025	0.224025
2	control_sequenced	539813	Enterobacter mori	NZ_CP091779.1	4740236	4	9809	1.29732	7561		0.00159507	0.159507
2	control_sequenced	571	Klebsiella oxytoca	NZ_LR134333.1	5857964	3	9790	1	9790		0.00167123	0.167123
2	control_sequenced	1463165	Klebsiella quasipneumoniae	NZ_CP083633.1	5343479	3	8206	1	8206		0.0015357	0.15357
2	control_sequenced	69218	Enterobacter cancerogenus	NZ_CP081105.1	4736684	4	7224	1	7224		0.00152512	0.152512
2	control_sequenced	2153354	Klebsiella huaxiensis	NZ_CP036175.1	6183608	3	6522	1	6522		0.00105472	0.105472
2	control_sequenced	563	Shimwellia blattae	NC_017910.1	4158725	2	5377	1	5377		0.00129294	0.129294
2	control_sequenced	1134687	Klebsiella michiganensis	NZ_AP022547.1	5935402	2	4697	1	4697		0.000791353	0.0791353
2	control_sequenced	2027919	Enterobacter cloacae complex sp.	NZ_LT991957.1	4783258	1	4488	1	4488		0.000938273	0.0938273
2	control_sequenced	2724468	Enterobacter sp. JUb54	NZ_CP060418.1	5304824	2	4391	1	4391		0.000827737	0.0827737
2	control_sequenced	1639133	Citrobacter portucalensis	NZ_CP092466.1	5120606	2	4305	1	4305		0.000840721	0.0840721
2	control_sequenced	2478464	Enterobacter oligotrophicus	NZ_AP019007.1	4476585	1	4169	1	4169		0.00093129	0.093129
2	control_sequenced	399742	Enterobacter sp. 638	NC_009436.1	4518712	1	2946	1	2946		0.000651956	0.0651956
2	control_sequenced	67827	Citrobacter werkmanii	NZ_CP044101.1	4932938	1	2925	1	2925		0.000592953	0.0592953
2	control_sequenced	244366	Klebsiella variicola	NZ_CP084765.1	5521194	1	2823	1	2823		0.000511302	0.0511302
2	control_sequenced	283686	Kosakonia radicincitans	NZ_CP040392.1	5656428	1	2804	1	2804		0.000495719	0.0495719
2	control_sequenced	551989	Kosakonia arachidis	NZ_CP045300.1	5096793	1	2720	1	2720		0.000533669	0.0533669
2	control_sequenced	35703	Citrobacter amalonaticus	NZ_CP083651.1	4760400	1	2653	1	2653		0.000557306	0.0557306
2	control_sequenced	2058152	Klebsiella grimontii	NZ_LR607336.1	6099119	1	2624	1	2624		0.000430226	0.0430226
2	control_sequenced	208223	Kosakonia cowanii	NZ_CP107077.1	4689454	1	2468	1	2468		0.000526287	0.0526287
2	control_sequenced	2071710	Enterobacter sichuanensis	NZ_CP027986.1	4711389	1	2099	1	2099		0.000445516	0.0445516
2	control_sequenced	208224	Enterobacter kobei	NZ_CP083828.1	4650094	1	2078	1	2078		0.000446873	0.0446873
2	control_sequenced	54291	Raoultella ornithinolytica	NZ_CP130153.1	5548004	1	1689	1	1689		0.000304434	0.0304434
2	control_sequenced	61645	Enterobacter asburiae	NZ_AP019630.1	4643312	1	1588	1	1588		0.000341997	0.0341997
2	control_sequenced	575	Raoultella planticola	NZ_CP026047.1	5489763	1	1401	1	1401		0.000255202	0.0255202
2	control_sequenced	57706	Citrobacter braakii	NZ_CP045771.1	4917491	2	870	2	435		8.84597e-05	0.00884597
2	control_sequenced	158822	Cedecea neteri	NZ_CP023525.1	5214802	1	754	1	754		0.000144588	0.0144588
2	control_sequenced	535744	Cronobacter universalis	NZ_CP012257.1	4307096	1	632	1	632		0.000146735	0.0146735
3	AS_sequenced	582	Morganella morganii	NZ_CP034944.1	3889903	337175	881583379	242.791	3631043	3619264	0.933453	93.3453	0.930425	93.0425
3	AS_sequenced	584	Proteus mirabilis	NC_010554.1	4063606	26814	67693728	17.9726	3766505	3536870	0.926887	92.6887	0.870377	87.0377
3	AS_sequenced	158836	Enterobacter hormaechei	NZ_CP077308.1	4197933	242	706131	1.14902	614552		0.146394	14.6394
3	AS_sequenced	28123	Porphyromonas asaccharolytica	NC_015501.1	2186370	316	656033	1.28267	511457		0.23393	23.393
3	AS_sequenced	562	Escherichia coli	NC_002695.2	5498578	348	440267	2.4518	179569	4930	0.0326574	3.26574	0.000896595	0.0896595
3	AS_sequenced	516075	Providencia sneebia	NZ_CM001773.1	3873423	238	355489	66.8338	5319	3712	0.0013732	0.13732	0.000958325	0.0958325
3	AS_sequenced	827	Campylobacter ureolyticus	NZ_CP053832.1	1820334	139	310566	1.17547	264205		0.145141	14.5141
3	AS_sequenced	322095	Porphyromonas somerae	NZ_AP025559.1	2727503	149	309953	1.16239	266652		0.0977641	9.77641
3	AS_sequenced	1351	Enterococcus faecalis	NZ_KB944666.1	2806553	115	294621	1.11556	264102		0.0941019	9.41019
3	AS_sequenced	28133	Prevotella nigrescens	NZ_CP072339.1	2227666	109	260598	1.14285	228025		0.10236	10.236
3	AS_sequenced	28116	Bacteroides ovatus	NZ_CP012938.1	6472489	91	223459	1.08972	205061		0.0316819	3.16819
3	AS_sequenced	76517	Campylobacter hominis	NC_009714.1	1711273	71	171082	1.15046	148708		0.0868991	8.68991
3	AS_sequenced	585	Proteus vulgaris	NZ_CP104121.1	3942283	63	151439	18.4614	8203	4605	0.00208077	0.208077	0.0011681	0.11681
3	AS_sequenced	71452	Enterococcus raffinosus	NZ_CP072888.1	3032004	50	127377	1.09637	116181		0.0383182	3.83182
3	AS_sequenced	938288	Fenollaria massiliensis	NZ_CP096649.1	1609887	58	119973	1.0565	113557		0.0705372	7.05372
3	AS_sequenced	28127	Hoylesella buccalis	NZ_CP102287.1	3307707	63	113921	1.09432	104102		0.0314726	3.14726
3	AS_sequenced	102862	Proteus penneri	NZ_CP059690.1	3979020	37	90186	9.61471	9380	4143	0.00235736	0.235736	0.00104121	0.104121
3	AS_sequenced	622	Shigella dysenteriae	NZ_CP055055.1	5075418	36	67849	3.08362	22003		0.00433521	0.433521
3	AS_sequenced	1921565	Proteus sp. CD3	NZ_CP019686.1	4056724	26	67056	14.5964	4594	3588	0.00113244	0.113244	0.000884458	0.0884458
3	AS_sequenced	54005	Peptoniphilus harei	NZ_CP068103.1	1929566	31	61847	1.04563	59148		0.0306535	3.06535
3	AS_sequenced	371601	Bacteroides xylanisolvens	NZ_CP072216.1	6425332	25	52068	1.05169	49509		0.00770528	0.770528
3	AS_sequenced	2066049	Citrobacter freundii complex sp. CFNIH2	NZ_CP025757.1	5277996	29	50436	27.0145	1867	1849	0.000353733	0.0353733	0.000350322	0.0350322
3	AS_sequenced	2027919	Enterobacter cloacae complex sp.	NZ_LT991957.1	4783258	16	41482	2.68579	15445		0.00322897	0.322897
3	AS_sequenced	738	Glaesserella parasuis	NZ_CP071487.1	2289620	15	36286	7.28488	4981	1514	0.00217547	0.217547	0.000661245	0.0661245
3	AS_sequenced	588	Providencia stuartii	NZ_CP142095.1	4345934	15	35163	5.4197	6488		0.00149289	0.149289
3	AS_sequenced	573	Klebsiella pneumoniae	NC_016845.1	5333942	42	35115	17.8976	1962	1947	0.000367833	0.0367833	0.000365021	0.0365021
3	AS_sequenced	71452	Enterococcus raffinosus	NZ_CP072889.1	1186145	11	29138	1.11006	26249		0.0221297	2.21297
3	AS_sequenced	1852373	Murdochiella vaginalis	NZ_LT632322.1	1671491	14	27947	1.03946	26886		0.016085	1.6085
3	AS_sequenced	1686399	Enterobacter sp. BIDMC100	NZ_KQ089989.1	4546749	7	25361	1	25361		0.00557783	0.557783
3	AS_sequenced	28131	Prevotella intermedia	NZ_CP019300.1	1965935	9	24063	1.28645	18705		0.00951456	0.951456
3	AS_sequenced	1574161	Proteus terrae	NZ_CP047349.1	3944857	12	22887	2.89636	7902		0.00200311	0.200311
3	AS_sequenced	851	Fusobacterium nucleatum	NZ_CP028101.1	2180101	11	21411	1	21411		0.0098211	0.98211
3	AS_sequenced	1166130	Enterobacter sp. R4-368	NC_021500.1	5039027	7	21191	3.82647	5538		0.00109902	0.109902
3	AS_sequenced	1604335	Yersinia rochesterensis	NZ_CP032482.1	4438053	12	20339	2.7474	7403		0.00166807	0.166807
3	AS_sequenced	28125	Prevotella bivia	NZ_JH660660.1	1982184	12	19767	1.05093	18809		0.00948903	0.948903
3	AS_sequenced	1870984	Anaerococcus mediterraneensis	NZ_LT635772.1	2080215	12	19563	1	19563		0.00940432	0.940432
3	AS_sequenced	550	Enterobacter cloacae	NZ_OW968328.1	4886885	6	13292	1	13292		0.00271993	0.271993
3	AS_sequenced	1812935	Enterobacter roggenkampii	NZ_CP017184.1	4748414	3	8588	1	8588		0.0018086	0.18086
3	AS_sequenced	1697053	Thiopseudomonas alkaliphila	NZ_CP012358.1	2494031	20	8445	19.0203	444	444	0.000178025	0.0178025	0.000178025	0.0178025
3	AS_sequenced	1329836	Enterobacter sp. BWH 37	NZ_CP072970.1	4794271	4	7569	2.1113	3585		0.000747767	0.0747767
3	AS_sequenced	1328	Streptococcus anginosus	NZ_LR134283.1	1953654	4	6913	1.16048	5957		0.00304916	0.304916
3	AS_sequenced	61645	Enterobacter asburiae	NZ_AP019630.1	4643312	2	5422	1	5422		0.0011677	0.11677
3	AS_sequenced	126385	Providencia alcalifaciens	NZ_CP023536.1	3990106	3	4903	1.55207	3159		0.000791708	0.0791708
3	AS_sequenced	208224	Enterobacter kobei	NZ_CP083828.1	4650094	2	3175	1	3175		0.000682782	0.0682782
3	AS_sequenced	1352	Enterococcus faecium	NZ_CP038996.1	2796178	2	2639	1	2639		0.000943788	0.0943788
3	AS_sequenced	881260	Enterobacter bugandensis	NZ_LT992502.1	4717613	1	1935	1	1935		0.000410165	0.0410165
3	AS_sequenced	158822	Cedecea neteri	NZ_CP023525.1	5214802	1	1599	1	1599		0.000306627	0.0306627
3	AS_sequenced	69218	Enterobacter cancerogenus	NZ_CP081105.1	4736684	1	1359	1	1359		0.00028691	0.028691
3	AS_sequenced	587	Providencia rettgeri	NZ_CP077317.1	4492589	1	1319	1	1319		0.000293595	0.0293595
3	AS_sequenced	548	Klebsiella aerogenes	NZ_CP077293.1	5281764	1	1098	1	1098		0.000207885	0.0207885
3	AS_unblocked	582	Morganella morganii	NZ_CP034944.1	3889903	367	150269	1.03552	145114		0.0373053	3.73053
3	AS_unblocked	584	Proteus mirabilis	NC_010554.1	4063606	56	26076	1.10543	23589		0.00580494	0.580494
3	control_sequenced	582	Morganella morganii	NZ_CP034944.1	3889903	171403	450678041	124.111	3631241	3615052	0.933504	93.3504	0.929342	92.9342
3	control_sequenced	584	Proteus mirabilis	NC_010554.1	4063606	13626	34580859	9.25074	3738174	1517176	0.919915	91.9915	0.373357	37.3357
3	control_sequenced	28123	Porphyromonas asaccharolytica	NC_015501.1	2186370	177	400823	1.15448	347189		0.158797	15.8797
3	control_sequenced	158836	Enterobacter hormaechei	NZ_CP077308.1	4197933	120	345093	1.13234	304760		0.0725976	7.25976
3	control_sequenced	562	Escherichia coli	NC_002695.2	5498578	194	254596	1.85034	137594	768	0.0250236	2.50236	0.000139672	0.0139672
3	control_sequenced	827	Campylobacter ureolyticus	NZ_CP053832.1	1820334	76	180341	1.06576	169213		0.0929571	9.29571
3	control_sequenced	516075	Providencia sneebia	NZ_CM001773.1	3873423	120	179432	43.1638	4157	3697	0.00107321	0.107321	0.000954453	0.0954453
3	control_sequenced	28133	Prevotella nigrescens	NZ_CP072339.1	2227666	64	145444	1.12002	129858		0.0582933	5.82933
3	control_sequenced	322095	Porphyromonas somerae	NZ_AP025559.1	2727503	69	138576	1.13487	122107		0.0447688	4.47688
3	control_sequenced	28116	Bacteroides ovatus	NZ_CP012938.1	6472489	54	132895	1.05787	125625		0.0194091	1.94091
3	control_sequenced	585	Proteus vulgaris	NZ_CP104121.1	3942283	49	116015	11.0754	10475	4402	0.00265709	0.265709	0.00111661	0.111661
3	control_sequenced	76517	Campylobacter hominis	NC_009714.1	1711273	31	78835	1.10599	71280		0.0416532	4.16532
3	control_sequenced	1351	Enterococcus faecalis	NZ_KB944666.1	2806553	27	65387	1.11999	58382		0.020802	2.0802
3	control_sequenced	938288	Fenollaria massiliensis	NZ_CP096649.1	1609887	23	49538	1.07406	46122		0.0286492	2.86492
3	control_sequenced	71452	Enterococcus raffinosus	NZ_CP072888.1	3032004	19	48323	1.05183	45942		0.0151524	1.51524
3	control_sequenced	28127	Hoylesella buccalis	NZ_CP102287.1	3307707	30	46480	1.05011	44262		0.0133815	1.33815
3	control_sequenced	1921565	Proteus sp. CD3	NZ_CP019686.1	4056724	17	42784	9.48227	4512	2422	0.00111223	0.111223	0.000597033	0.0597033
3	control_sequenced	54005	Peptoniphilus harei	NZ_CP068103.1	1929566	18	41278	1	41278		0.0213924	2.13924
3	control_sequenced	622	Shigella dysenteriae	NZ_CP055055.1	5075418	18	32424	1.58313	20481		0.00403533	0.403533
3	control_sequenced	102862	Proteus penneri	NZ_CP059690.1	3979020	12	27949	3.70038	7553		0.00189821	0.189821
3	control_sequenced	61645	Enterobacter asburiae	NZ_AP019630.1	4643312	10	26587	1.23626	21506		0.00463161	0.463161
3	control_sequenced	573	Klebsiella pneumoniae	NC_016845.1	5333942	24	21872	4.3744	5000	1180	0.000937393	0.0937393	0.000221225	0.0221225
3	control_sequenced	738	Glaesserella parasuis	NZ_CP071487.1	2289620	9	20622	4.29178	4805		0.0020986	0.20986
3	control_sequenced	28131	Prevotella intermedia	NZ_CP019300.1	1965935	9	20124	1.03737	19399		0.00986757	0.986757
3	control_sequenced	588	Providencia stuartii	NZ_CP142095.1	4345934	7	20098	3.39665	5917		0.0013615	0.13615
3	control_sequenced	1870984	Anaerococcus mediterraneensis	NZ_LT635772.1	2080215	8	19170	1	19170		0.00921539	0.921539
3	control_sequenced	2027919	Enterobacter cloacae complex sp.	NZ_LT991957.1	4783258	7	15483	1.89766	8159		0.00170574	0.170574
3	control_sequenced	371601	Bacteroides xylanisolvens	NZ_CP072216.1	6425332	9	15231	1	15231		0.00237046	0.237046
3	control_sequenced	550	Enterobacter cloacae	NZ_OW968328.1	4886885	4	14426	1	14426		0.00295198	0.295198
3	control_sequenced	1812935	Enterobacter roggenkampii	NZ_CP017184.1	4748414	4	13273	1	13273		0.00279525	0.279525
3	control_sequenced	1328	Streptococcus anginosus	NZ_LR134283.1	1953654	6	10483	1.35334	7746		0.00396488	0.396488
3	control_sequenced	71452	Enterococcus raffinosus	NZ_CP072889.1	1186145	5	10250	1	10250		0.00864144	0.864144
3	control_sequenced	1574161	Proteus terrae	NZ_CP047349.1	3944857	4	9121	1.17252	7779		0.00197193	0.197193
3	control_sequenced	28125	Prevotella bivia	NZ_JH660660.1	1982184	5	8332	1	8332		0.00420344	0.420344
3	control_sequenced	851	Fusobacterium nucleatum	NZ_CP028101.1	2180101	4	8299	1.22314	6785		0.00311224	0.311224
3	control_sequenced	2066049	Citrobacter freundii complex sp. CFNIH2	NZ_CP025757.1	5277996	4	7029	3.79741	1851		0.000350701	0.0350701
3	control_sequenced	1352	Enterococcus faecium	NZ_CP038996.1	2796178	2	5601	1	5601		0.00200309	0.200309
3	control_sequenced	1604335	Yersinia rochesterensis	NZ_CP032482.1	4438053	2	5069	1.66743	3040		0.000684985	0.0684985
3	control_sequenced	1499973	Escherichia marmotae	NZ_CP072689.1	4559072	2	4839	1	4839		0.0010614	0.10614
3	control_sequenced	1697053	Thiopseudomonas alkaliphila	NZ_CP012358.1	2494031	9	3969	8.93919	444		0.000178025	0.0178025
3	control_sequenced	126385	Providencia alcalifaciens	NZ_CP023536.1	3990106	2	3139	1.46819	2138		0.000535825	0.0535825
3	control_sequenced	208224	Enterobacter kobei	NZ_CP083828.1	4650094	1	3023	1	3023		0.000650094	0.0650094
3	control_sequenced	881260	Enterobacter bugandensis	NZ_LT992502.1	4717613	1	2959	1	2959		0.000627224	0.0627224
3	control_sequenced	817	Bacteroides fragilis	NC_003228.3	5205140	1	2422	1	2422		0.000465309	0.0465309
3	control_sequenced	1134687	Klebsiella michiganensis	NZ_AP022547.1	5935402	2	2325	1.98041	1174		0.000197796	0.0197796
3	control_sequenced	1852373	Murdochiella vaginalis	NZ_LT632322.1	1671491	2	2014	1	2014		0.00120491	0.120491
3	control_sequenced	1686399	Enterobacter sp. BIDMC100	NZ_KQ089989.1	4546749	1	1695	1	1695		0.000372794	0.0372794
3	control_sequenced	61646	Lelliottia amnigena	NZ_CP077236.1	4505532	1	1436	1	1436		0.000318719	0.0318719
3	control_sequenced	623	Shigella flexneri	NC_004337.2	4607202	1	260	1	260		5.64334e-05	0.00564334
4	AS_sequenced	158836	Enterobacter hormaechei	NZ_CP077308.1	4197933	193837	529556235	144.572	3662927	3633450	0.872555	87.2555	0.865533	86.5533
4	AS_sequenced	1686399	Enterobacter sp. BIDMC100	NZ_KQ089989.1	4546749	7719	22584779	18.1172	1246590	375343	0.274172	27.4172	0.082552	8.2552
4	AS_sequenced	550	Enterobacter cloacae	NZ_OW968328.1	4886885	5472	13862857	5.30057	2615350	316795	0.535177	53.5177	0.0648255	6.48255
4	AS_sequenced	2027919	Enterobacter cloacae complex sp.	NZ_LT991957.1	4783258	4634	12248561	4.73992	2584127	296945	0.540244	54.0244	0.0620801	6.20801
4	AS_sequenced	1812935	Enterobacter roggenkampii	NZ_CP017184.1	4748414	4647	11137693	5.10512	2181670	203939	0.459452	45.9452	0.0429489	4.29489
4	AS_sequenced	61645	Enterobacter asburiae	NZ_AP019630.1	4643312	4948	10887725	4.98173	2185530	186425	0.470683	47.0683	0.0401491	4.01491
4	AS_sequenced	69218	Enterobacter cancerogenus	NZ_CP081105.1	4736684	1993	5092241	3.02414	1683862	45605	0.355494	35.5494	0.00962804	0.962804
4	AS_sequenced	208224	Enterobacter kobei	NZ_CP083828.1	4650094	1933	4824786	3.51116	1374127	52421	0.295505	29.5505	0.0112731	1.12731
4	AS_sequenced	299767	Enterobacter ludwigii	NZ_CP017279.1	4857439	1166	3135963	2.7934	1122634	32358	0.231116	23.1116	0.00666154	0.666154
4	AS_sequenced	2497875	Enterobacter chuandaensis	NZ_CP097173.1	4664824	1138	2867482	2.20504	1300420	19857	0.278772	27.8772	0.00425675	0.425675
4	AS_sequenced	2815358	Leclercia pneumoniae	NZ_CP071383.1	4392178	954	2308617	373.261	6185	5476	0.00140819	0.140819	0.00124676	0.124676
4	AS_sequenced	2071710	Enterobacter sichuanensis	NZ_CP027986.1	4711389	805	2081925	2.06822	1006625	20494	0.213658	21.3658	0.00434988	0.434988
4	AS_sequenced	2494701	Enterobacter chengduensis	NZ_CP043318.1	5111427	758	1957555	2.06801	946589	16806	0.185191	18.5191	0.00328793	0.328793
4	AS_sequenced	535744	Cronobacter universalis	NZ_CP012257.1	4307096	691	1710296	268.534	6369	6310	0.00147872	0.147872	0.00146502	0.146502
4	AS_sequenced	539813	Enterobacter mori	NZ_CP091779.1	4740236	589	1249253	1.78992	697939	718	0.147237	14.7237	0.000151469	0.0151469
4	AS_sequenced	1134687	Klebsiella michiganensis	NZ_AP022547.1	5935402	424	1121854	44.8688	25003	19394	0.00421252	0.421252	0.00326751	0.326751
4	AS_sequenced	470	Acinetobacter baumannii	NZ_CP045110.1	3981941	311	853225	1.19657	713058		0.179073	17.9073
4	AS_sequenced	881260	Enterobacter bugandensis	NZ_LT992502.1	4717613	352	664032	2.03102	326945	2340	0.0693031	6.93031	0.000496014	0.0496014
4	AS_sequenced	582	Morganella morganii	NZ_CP034944.1	3889903	226	617363	1.12756	547520		0.140754	14.0754
4	AS_sequenced	1827481	Enterobacter sp. ODB01	NZ_CP015227.1	4534036	268	575703	42.6447	13500	6195	0.00297748	0.297748	0.00136633	0.136633
4	AS_sequenced	1329841	Enterobacter sp. BIDMC 29	NZ_KI973170.1	4958175	219	554257	2.03891	271840	7669	0.0548266	5.48266	0.00154674	0.154674
4	AS_sequenced	2478464	Enterobacter oligotrophicus	NZ_AP019007.1	4476585	193	401124	1.39868	286788	906	0.064064	6.4064	0.000202386	0.0202386
4	AS_sequenced	2742676	Enterobacter sp. RHBSTW-00994	NZ_CP056199.1	4888717	170	397840	1.94881	204145	4024	0.0417584	4.17584	0.00082312	0.082312
4	AS_sequenced	2494702	Enterobacter huaxiensis	NZ_CP043342.1	4902119	169	381987	1.36787	279257	773	0.0569666	5.69666	0.000157687	0.0157687
4	AS_sequenced	885040	Enterobacter soli	NC_015968.1	4812833	126	283649	2.55874	110855	5705	0.0230332	2.30332	0.00118537	0.118537
4	AS_sequenced	1891675	Pantoea alhagi	NZ_CP019706.1	4239970	76	201696	35.0593	5753	3713	0.00135685	0.135685	0.000875714	0.0875714
4	AS_sequenced	1868135	Enterobacter sp. HK169	NZ_CP017087.1	4551186	58	157702	4.28888	36770	6383	0.00807921	0.807921	0.00140249	0.140249
4	AS_sequenced	1329836	Enterobacter sp. BWH 37	NZ_CP072970.1	4794271	63	154156	1.67011	92303		0.0192528	1.92528
4	AS_sequenced	1915310	Enterobacter cloacae complex sp. ECNIH7	NZ_CP017990.1	5144572	69	148964	1.22423	121680		0.0236521	2.36521
4	AS_sequenced	562	Escherichia coli	NC_002695.2	5498578	67	141298	2.11306	66869	1320	0.0121611	1.21611	0.000240062	0.0240062
4	AS_sequenced	283686	Kosakonia radicincitans	NZ_CP040392.1	5656428	65	113362	24.4262	4641	4195	0.000820482	0.0820482	0.000741634	0.0741634
4	AS_sequenced	2724468	Enterobacter sp. JUb54	NZ_CP060418.1	5304824	44	93503	1.69558	55145		0.0103953	1.03953
4	AS_sequenced	2798729	Enterobacter cloacae complex sp. AR_0002	NZ_CP018814.1	4882039	33	91722	1.20148	76341		0.0156371	1.56371
4	AS_sequenced	1848517	Enterobacter sp. LU1	NZ_CP043438.2	4636526	43	80188	1.26962	63159		0.0136221	1.36221
4	AS_sequenced	1329816	Enterobacter sp. MGH 7	NZ_KI973270.1	4783999	33	80127	1.37979	58072		0.0121388	1.21388
4	AS_sequenced	83655	Leclercia adecarboxylata	NZ_CP013990.1	4803917	28	69017	4.27138	16158	287	0.00336351	0.336351	5.97429e-05	0.00597429
4	AS_sequenced	2153354	Klebsiella huaxiensis	NZ_CP036175.1	6183608	33	63399	4.24357	14940		0.00241607	0.241607
4	AS_sequenced	573	Klebsiella pneumoniae	NC_016845.1	5333942	47	63040	1.61484	39038	595	0.00731879	0.731879	0.00011155	0.011155
4	AS_sequenced	1756993	Phytobacter sp. SCO41	NZ_CP027225.1	5599325	25	60342	5.01554	12031	2873	0.00214865	0.214865	0.000513098	0.0513098
4	AS_sequenced	551989	Kosakonia arachidis	NZ_CP045300.1	5096793	26	58814	6.96601	8443	2834	0.00165653	0.165653	0.000556036	0.0556036
4	AS_sequenced	2077137	Enterobacter cloacae complex sp. FDA-CDC-AR_0132	NZ_CP027618.1	4971441	22	58593	1.07526	54492		0.010961	1.0961
4	AS_sequenced	1329812	Enterobacter sp. MGH 3	NZ_CP072953.1	4965627	25	52172	1.19573	43632		0.00878681	0.878681
4	AS_sequenced	2077136	Enterobacter cloacae complex sp. FDA-CDC-AR_0164	NZ_CP028950.1	4849791	18	45232	1.16322	38885		0.00801787	0.801787
4	AS_sequenced	2565914	Enterobacter sp. 18A13	NZ_AP019634.1	4652325	17	41542	1.1602	35806		0.00769637	0.769637
4	AS_sequenced	584	Proteus mirabilis	NC_010554.1	4063606	13	37991	1.07322	35399		0.00871123	0.871123
4	AS_sequenced	2742639	Enterobacter sp. RHBSTW-00175	NZ_CP055930.1	5384275	16	37498	1.17134	32013		0.00594565	0.594565
4	AS_sequenced	399742	Enterobacter sp. 638	NC_009436.1	4518712	16	36316	1.09185	33261		0.00736073	0.736073
4	AS_sequenced	1329823	Enterobacter sp. MGH 14	NZ_CP072961.1	4838055	13	34486	1.08522	31778		0.00656834	0.656834
4	AS_sequenced	2747372	Enterobacter sp. DSM 30060	NZ_CP056118.1	4810361	10	30134	1.80768	16670		0.00346544	0.346544
4	AS_sequenced	2705458	Enterobacter sp. SES19	NZ_CP050320.1	4706913	14	27932	1.17091	23855		0.00506808	0.506808
4	AS_sequenced	2742678	Citrobacter sp. RHBSTW-01044	NZ_CP056180.1	4946286	14	26703	2.80023	9536		0.00192791	0.192791
4	AS_sequenced	1914861	Enterobacter sp. SA187	NZ_CP019113.1	4429597	12	26282	1.18473	22184		0.00500813	0.500813
4	AS_sequenced	28901	Salmonella enterica	NC_003197.2	4857450	11	23771	1.69951	13987		0.00287949	0.287949
4	AS_sequenced	2500132	Enterobacter sp. N18-03635	NZ_CP034769.1	4561369	10	16383	1	16383		0.00359168	0.359168
4	AS_sequenced	1166130	Enterobacter sp. R4-368	NC_021500.1	5039027	10	13478	1.94656	6924		0.00137407	0.137407
4	AS_sequenced	2497436	Enterobacter quasiroggenkampii	NZ_LFDQ02000001.1	2286588	6	11700	1.04933	11150		0.00487626	0.487626
4	AS_sequenced	548	Klebsiella aerogenes	NZ_CP077293.1	5281764	14	10596	3.5557	2980	772	0.000564205	0.0564205	0.000146163	0.0146163
4	AS_sequenced	158822	Cedecea neteri	NZ_CP023525.1	5214802	4	9077	3.01361	3012		0.000577587	0.0577587
4	AS_sequenced	1639133	Citrobacter portucalensis	NZ_CP092466.1	5120606	3	8792	1.80497	4871		0.000951255	0.0951255
4	AS_sequenced	1463165	Klebsiella quasipneumoniae	NZ_CP083633.1	5343479	7	7670	1.35776	5649		0.00105718	0.105718
4	AS_sequenced	208962	Escherichia albertii	NZ_CP117568.1	4681166	3	3891	1.21291	3208		0.000685299	0.0685299
4	AS_sequenced	622	Shigella dysenteriae	NZ_CP055055.1	5075418	3	3699	1	3699		0.000728807	0.0728807
4	AS_sequenced	563	Shimwellia blattae	NC_017910.1	4158725	1	3530	1	3530		0.000848818	0.0848818
4	AS_sequenced	571	Klebsiella oxytoca	NZ_LR134333.1	5857964	1	2772	1	2772		0.000473202	0.0473202
4	AS_sequenced	28141	Cronobacter sakazakii	NZ_CP027107.1	4267208	2	2500	1	2500		0.000585863	0.0585863
4	AS_sequenced	67827	Citrobacter werkmanii	NZ_CP044101.1	4932938	4	2443	3.66267	667		0.000135214	0.0135214
4	AS_sequenced	1977566	Enterobacter sp. Crenshaw	NZ_CP020817.2	4632139	1	2343	1	2343		0.000505814	0.0505814
4	AS_sequenced	57706	Citrobacter braakii	NZ_CP045771.1	4917491	3	1882	2.68091	702		0.000142756	0.0142756
4	AS_sequenced	577	Raoultella terrigena	NZ_CP050508.1	5598454	1	1725	1	1725		0.000308121	0.0308121
4	AS_sequenced	2058152	Klebsiella grimontii	NZ_LR607336.1	6099119	1	1584	1	1584		0.00025971	0.025971
4	AS_sequenced	61646	Lelliottia amnigena	NZ_CP077236.1	4505532	1	1531	1	1531		0.000339804	0.0339804
4	AS_sequenced	1499973	Escherichia marmotae	NZ_CP072689.1	4559072	1	773	1	773		0.000169552	0.0169552
4	AS_sequenced	546	Citrobacter freundii	NZ_LR890181.1	4908711	2	748	1	748		0.000152382	0.0152382
4	AS_sequenced	395631	Phytobacter diazotrophicus	NZ_AP028047.1	5709306	1	702	1	702		0.000122957	0.0122957
4	AS_sequenced	244366	Klebsiella variicola	NZ_CP084765.1	5521194	1	320	1	320		5.79585e-05	0.00579585
4	AS_unblocked	158836	Enterobacter hormaechei	NZ_CP077308.1	4197933	77	40837	1.00334	40701		0.00969549	0.969549
4	AS_unblocked	61645	Enterobacter asburiae	NZ_AP019630.1	4643312	9	4137	1.23235	3357		0.000722975	0.0722975
4	AS_unblocked	1812935	Enterobacter roggenkampii	NZ_CP017184.1	4748414	5	2765	1	2765		0.0005823	0.05823
4	AS_unblocked	1686399	Enterobacter sp. BIDMC100	NZ_KQ089989.1	4546749	3	1647	1	1647		0.000362237	0.0362237
4	AS_unblocked	881260	Enterobacter bugandensis	NZ_LT992502.1	4717613	4	1571	1	1571		0.000333007	0.0333007
4	AS_unblocked	2027919	Enterobacter cloacae complex sp.	NZ_LT991957.1	4783258	2	1171	1	1171		0.000244812	0.0244812
4	AS_unblocked	2071710	Enterobacter sichuanensis	NZ_CP027986.1	4711389	2	1023	1	1023		0.000217133	0.0217133
4	AS_unblocked	208224	Enterobacter kobei	NZ_CP083828.1	4650094	2	885	1	885		0.000190319	0.0190319
4	AS_unblocked	550	Enterobacter cloacae	NZ_OW968328.1	4886885	2	729	1	729		0.000149175	0.0149175
4	AS_unblocked	2494701	Enterobacter chengduensis	NZ_CP043318.1	5111427	1	727	1	727		0.00014223	0.014223
4	AS_unblocked	69218	Enterobacter cancerogenus	NZ_CP081105.1	4736684	1	657	1	657		0.000138705	0.0138705
4	AS_unblocked	2497875	Enterobacter chuandaensis	NZ_CP097173.1	4664824	2	616	1	616		0.000132052	0.0132052
4	AS_unblocked	299767	Enterobacter ludwigii	NZ_CP017279.1	4857439	1	340	1	340		6.99957e-05	0.00699957
4	AS_unblocked	582	Morganella morganii	NZ_CP034944.1	3889903	1	297	1	297		7.63515e-05	0.00763515
4	AS_unblocked	562	Escherichia coli	NC_002695.2	5498578	1	219	1	219		3.98285e-05	0.00398285
4	AS_unblocked	1868135	Enterobacter sp. HK169	NZ_CP017087.1	4551186	1	184	1	184		4.0429e-05	0.0040429
4	control_sequenced	158836	Enterobacter hormaechei	NZ_CP077308.1	4197933	99876	273777858	74.9082	3654846	3606360	0.87063	87.063	0.85908	85.908
4	control_sequenced	1686399	Enterobacter sp. BIDMC100	NZ_KQ089989.1	4546749	3918	11568088	12.4351	930276	308200	0.204602	20.4602	0.0677847	6.77847
4	control_sequenced	550	Enterobacter cloacae	NZ_OW968328.1	4886885	2837	7303047	3.46028	2110539	97693	0.431878	43.1878	0.0199909	1.99909
4	control_sequenced	2027919	Enterobacter cloacae complex sp.	NZ_LT991957.1	4783258	2343	6309685	3.03698	2077621	81586	0.434353	43.4353	0.0170566	1.70566
4	control_sequenced	1812935	Enterobacter roggenkampii	NZ_CP017184.1	4748414	2391	5717882	3.48347	1641433	99414	0.34568	34.568	0.0209363	2.09363
4	control_sequenced	61645	Enterobacter asburiae	NZ_AP019630.1	4643312	2538	5623031	3.36126	1672895	79283	0.360281	36.0281	0.0170747	1.70747
4	control_sequenced	69218	Enterobacter cancerogenus	NZ_CP081105.1	4736684	1112	2895238	2.16917	1334719	23402	0.281783	28.1783	0.00494059	0.494059
4	control_sequenced	208224	Enterobacter kobei	NZ_CP083828.1	4650094	985	2516510	2.94087	855704	30489	0.184019	18.4019	0.00655664	0.655664
4	control_sequenced	2497875	Enterobacter chuandaensis	NZ_CP097173.1	4664824	638	1607896	1.73187	928414	8720	0.199024	19.9024	0.00186931	0.186931
4	control_sequenced	299767	Enterobacter ludwigii	NZ_CP017279.1	4857439	551	1464693	2.02958	721673	7488	0.148571	14.8571	0.00154155	0.154155
4	control_sequenced	2815358	Leclercia pneumoniae	NZ_CP071383.1	4392178	478	1140166	207.115	5505	5458	0.00125336	0.125336	0.00124266	0.124266
4	control_sequenced	2071710	Enterobacter sichuanensis	NZ_CP027986.1	4711389	433	1112136	1.67168	665279	9312	0.141207	14.1207	0.00197649	0.197649
4	control_sequenced	2494701	Enterobacter chengduensis	NZ_CP043318.1	5111427	390	1007065	1.67622	600797	7116	0.11754	11.754	0.00139217	0.139217
4	control_sequenced	535744	Cronobacter universalis	NZ_CP012257.1	4307096	378	903594	142.343	6348	6296	0.00147385	0.147385	0.00146177	0.146177
4	control_sequenced	539813	Enterobacter mori	NZ_CP091779.1	4740236	265	580157	1.47233	394041		0.0831269	8.31269
4	control_sequenced	1134687	Klebsiella michiganensis	NZ_AP022547.1	5935402	205	514978	23.2317	22167	9541	0.00373471	0.373471	0.00160747	0.160747
4	control_sequenced	582	Morganella morganii	NZ_CP034944.1	3889903	189	507334	1.13855	445596		0.114552	11.4552
4	control_sequenced	470	Acinetobacter baumannii	NZ_CP045110.1	3981941	181	472685	1.16931	404242		0.101519	10.1519
4	control_sequenced	881260	Enterobacter bugandensis	NZ_LT992502.1	4717613	190	356818	1.68208	212129	2046	0.0449653	4.49653	0.000433694	0.0433694
4	control_sequenced	1329841	Enterobacter sp. BIDMC 29	NZ_KI973170.1	4958175	113	309574	1.93468	160013	3884	0.0322726	3.22726	0.000783353	0.0783353
4	control_sequenced	1827481	Enterobacter sp. ODB01	NZ_CP015227.1	4534036	121	265993	12.6272	21065	5684	0.00464597	0.464597	0.00125363	0.125363
4	control_sequenced	2478464	Enterobacter oligotrophicus	NZ_AP019007.1	4476585	121	258863	1.51462	170909	1028	0.0381784	3.81784	0.000229639	0.0229639
4	control_sequenced	2742676	Enterobacter sp. RHBSTW-00994	NZ_CP056199.1	4888717	115	249148	1.71845	144984	3518	0.0296569	2.96569	0.000719616	0.0719616
4	control_sequenced	2494702	Enterobacter huaxiensis	NZ_CP043342.1	4902119	91	200427	1.13334	176847		0.0360756	3.60756
4	control_sequenced	885040	Enterobacter soli	NC_015968.1	4812833	68	151378	2.11077	71717	4119	0.0149012	1.49012	0.000855837	0.0855837
4	control_sequenced	1329836	Enterobacter sp. BWH 37	NZ_CP072970.1	4794271	31	86969	1.44148	60333		0.0125844	1.25844
4	control_sequenced	283686	Kosakonia radicincitans	NZ_CP040392.1	5656428	54	84139	13.7482	6120	4637	0.00108195	0.108195	0.000819775	0.0819775
4	control_sequenced	1891675	Pantoea alhagi	NZ_CP019706.1	4239970	28	79785	14.0764	5668	3499	0.0013368	0.13368	0.000825242	0.0825242
4	control_sequenced	1915310	Enterobacter cloacae complex sp. ECNIH7	NZ_CP017990.1	5144572	33	77390	1.05689	73224		0.0142333	1.42333
4	control_sequenced	562	Escherichia coli	NC_002695.2	5498578	33	73394	1.30564	56213		0.0102232	1.02232
4	control_sequenced	1868135	Enterobacter sp. HK169	NZ_CP017087.1	4551186	22	65684	2.54382	25821		0.00567347	0.567347
4	control_sequenced	83655	Leclercia adecarboxylata	NZ_CP013990.1	4803917	23	61635	5.45394	11301	497	0.00235246	0.235246	0.000103457	0.0103457
4	control_sequenced	2724468	Enterobacter sp. JUb54	NZ_CP060418.1	5304824	23	55297	1.12044	49353		0.00930342	0.930342
4	control_sequenced	2798729	Enterobacter cloacae complex sp. AR_0002	NZ_CP018814.1	4882039	17	46924	1.22536	38294		0.00784385	0.784385
4	control_sequenced	2153354	Klebsiella huaxiensis	NZ_CP036175.1	6183608	17	43125	3.71127	11620	235	0.00187916	0.187916	3.80037e-05	0.00380037
4	control_sequenced	1848517	Enterobacter sp. LU1	NZ_CP043438.2	4636526	16	34855	1.19867	29078		0.00627151	0.627151
4	control_sequenced	2742678	Citrobacter sp. RHBSTW-01044	NZ_CP056180.1	4946286	14	33475	3.45459	9690		0.00195905	0.195905
4	control_sequenced	1329812	Enterobacter sp. MGH 3	NZ_CP072953.1	4965627	13	32365	1.08717	29770		0.00599521	0.599521
4	control_sequenced	2742639	Enterobacter sp. RHBSTW-00175	NZ_CP055930.1	5384275	12	31500	1.56818	20087		0.00373068	0.373068
4	control_sequenced	1756993	Phytobacter sp. SCO41	NZ_CP027225.1	5599325	11	28918	2.93316	9859		0.00176075	0.176075
4	control_sequenced	2077137	Enterobacter cloacae complex sp. FDA-CDC-AR_0132	NZ_CP027618.1	4971441	9	22029	1.07114	20566		0.00413683	0.413683
4	control_sequenced	551989	Kosakonia arachidis	NZ_CP045300.1	5096793	7	18077	3.59813	5024		0.000985718	0.0985718
4	control_sequenced	2747372	Enterobacter sp. DSM 30060	NZ_CP056118.1	4810361	8	17902	1.78147	10049		0.00208903	0.208903
4	control_sequenced	399742	Enterobacter sp. 638	NC_009436.1	4518712	5	17224	1	17224		0.00381171	0.381171
4	control_sequenced	573	Klebsiella pneumoniae	NC_016845.1	5333942	21	16526	2.03748	8111	584	0.00152064	0.152064	0.000109488	0.0109488
4	control_sequenced	2565914	Enterobacter sp. 18A13	NZ_AP019634.1	4652325	7	15548	1.11607	13931		0.00299442	0.299442
4	control_sequenced	1329823	Enterobacter sp. MGH 14	NZ_CP072961.1	4838055	7	15437	1	15437		0.00319075	0.319075
4	control_sequenced	584	Proteus mirabilis	NC_010554.1	4063606	5	15348	1	15348		0.00377694	0.377694
4	control_sequenced	1166130	Enterobacter sp. R4-368	NC_021500.1	5039027	9	14527	1.41838	10242		0.00203254	0.203254
4	control_sequenced	1329816	Enterobacter sp. MGH 7	NZ_KI973270.1	4783999	7	14478	1	14478		0.00302634	0.302634
4	control_sequenced	2077136	Enterobacter cloacae complex sp. FDA-CDC-AR_0164	NZ_CP028950.1	4849791	5	13488	1	13488		0.00278115	0.278115
4	control_sequenced	28901	Salmonella enterica	NC_003197.2	4857450	9	9766	1.4385	6789		0.00139765	0.139765
4	control_sequenced	548	Klebsiella aerogenes	NZ_CP077293.1	5281764	10	9200	3.92157	2346		0.00044417	0.044417
4	control_sequenced	2500132	Enterobacter sp. N18-03635	NZ_CP034769.1	4561369	5	8601	1	8601		0.00188562	0.188562
4	control_sequenced	1977566	Enterobacter sp. Crenshaw	NZ_CP020817.2	4632139	3	7163	1	7163		0.00154637	0.154637
4	control_sequenced	2705458	Enterobacter sp. SES19	NZ_CP050320.1	4706913	5	7014	1.00071	7009		0.00148909	0.148909
4	control_sequenced	158822	Cedecea neteri	NZ_CP023525.1	5214802	3	6101	2.03231	3002		0.000575669	0.0575669
4	control_sequenced	571	Klebsiella oxytoca	NZ_LR134333.1	5857964	3	5713	1	5713		0.000975254	0.0975254
4	control_sequenced	67827	Citrobacter werkmanii	NZ_CP044101.1	4932938	3	5447	1.1374	4789		0.000970821	0.0970821
4	control_sequenced	577	Raoultella terrigena	NZ_CP050508.1	5598454	2	4968	1.87401	2651		0.000473524	0.0473524
4	control_sequenced	1914861	Enterobacter sp. SA187	NZ_CP019113.1	4429597	2	4758	1	4758		0.00107414	0.107414
4	control_sequenced	2497436	Enterobacter quasiroggenkampii	NZ_LFDQ02000001.1	2286588	4	4573	1	4573		0.00199992	0.199992
4	control_sequenced	1463165	Klebsiella quasipneumoniae	NZ_CP083633.1	5343479	3	3369	1.16413	2894		0.000541595	0.0541595
4	control_sequenced	208962	Escherichia albertii	NZ_CP117568.1	4681166	2	3311	1	3311		0.000707302	0.0707302
4	control_sequenced	57706	Citrobacter braakii	NZ_CP045771.1	4917491	6	3269	3.40521	960		0.000195222	0.0195222
4	control_sequenced	563	Shimwellia blattae	NC_017910.1	4158725	1	2294	1	2294		0.000551611	0.0551611
4	control_sequenced	244366	Klebsiella variicola	NZ_CP084765.1	5521194	1	726	1	726		0.000131493	0.0131493
4	control_sequenced	546	Citrobacter freundii	NZ_LR890181.1	4908711	1	435	1	435		8.8618e-05	0.0088618
5	AS_sequenced	1747	Cutibacterium acnes	NZ_AP019723.1	2494738	45	185431	7.51798	24665	4171	0.00988681	0.988681	0.00167192	0.167192
5	AS_sequenced	158836	Enterobacter hormaechei	NZ_CP077308.1	4197933	37	107475	1.04573	102775		0.0244823	2.44823
5	AS_sequenced	582	Morganella morganii	NZ_CP034944.1	3889903	31	75925	1	75925		0.0195185	1.95185
5	AS_sequenced	562	Escherichia coli	NC_002695.2	5498578	14	41212	1.54694	26641		0.00484507	0.484507
5	AS_sequenced	1686399	Enterobacter sp. BIDMC100	NZ_KQ089989.1	4546749	5	13577	1	13577		0.00298609	0.298609
5	AS_sequenced	584	Proteus mirabilis	NC_010554.1	4063606	4	8123	1	8123		0.00199896	0.199896
5	AS_sequenced	550	Enterobacter cloacae	NZ_OW968328.1	4886885	2	6649	1	6649		0.00136058	0.136058
5	AS_sequenced	61645	Enterobacter asburiae	NZ_AP019630.1	4643312	2	5317	1	5317		0.00114509	0.114509
5	AS_sequenced	2027919	Enterobacter cloacae complex sp.	NZ_LT991957.1	4783258	2	4961	1	4961		0.00103716	0.103716
5	AS_sequenced	564	Escherichia fergusonii	NZ_CP083638.1	4588714	1	3655	1	3655		0.000796519	0.0796519
5	AS_unblocked	584	Proteus mirabilis	NC_010554.1	4063606	1	539	1	539		0.000132641	0.0132641
5	control_sequenced	582	Morganella morganii	NZ_CP034944.1	3889903	69	199331	1.06889	186484		0.0479405	4.79405
5	control_sequenced	158836	Enterobacter hormaechei	NZ_CP077308.1	4197933	39	126823	1.1349	111748		0.0266198	2.66198
5	control_sequenced	1747	Cutibacterium acnes	NZ_AP019723.1	2494738	26	114124	6.97281	16367	4124	0.00656061	0.656061	0.00165308	0.165308
5	control_sequenced	562	Escherichia coli	NC_002695.2	5498578	18	52556	1.05702	49721		0.00904252	0.904252
5	control_sequenced	584	Proteus mirabilis	NC_010554.1	4063606	6	17067	1	17067		0.00419996	0.419996
5	control_sequenced	1812935	Enterobacter roggenkampii	NZ_CP017184.1	4748414	4	9293	1	9293		0.00195707	0.195707
5	control_sequenced	1686399	Enterobacter sp. BIDMC100	NZ_KQ089989.1	4546749	2	5527	1.90258	2905		0.000638918	0.0638918
5	control_sequenced	623	Shigella flexneri	NC_004337.2	4607202	2	3814	1	3814		0.000827834	0.0827834
5	control_sequenced	61645	Enterobacter asburiae	NZ_AP019630.1	4643312	1	3446	1	3446		0.000742143	0.0742143
5	control_sequenced	881260	Enterobacter bugandensis	NZ_LT992502.1	4717613	2	1809	1	1809		0.000383457	0.0383457
5	control_sequenced	516075	Providencia sneebia	NZ_CM001773.1	3873423	1	977	1	977		0.000252232	0.0252232
6	AS_sequenced	582	Morganella morganii	NZ_CP034944.1	3889903	107	290137	1.10857	261721		0.0672821	6.72821
6	AS_sequenced	158836	Enterobacter hormaechei	NZ_CP077308.1	4197933	39	114871	1.00984	113752		0.0270971	2.70971
6	AS_sequenced	562	Escherichia coli	NC_002695.2	5498578	17	49228	1.06746	46117		0.00838708	0.838708
6	AS_sequenced	1812935	Enterobacter roggenkampii	NZ_CP017184.1	4748414	8	23428	1.1295	20742		0.0043682	0.43682
6	AS_sequenced	2027919	Enterobacter cloacae complex sp.	NZ_LT991957.1	4783258	3	9536	1	9536		0.00199362	0.199362
6	AS_sequenced	584	Proteus mirabilis	NC_010554.1	4063606	2	6051	1	6051		0.00148907	0.148907
6	AS_sequenced	69218	Enterobacter cancerogenus	NZ_CP081105.1	4736684	1	3319	1	3319		0.000700701	0.0700701
6	AS_sequenced	61645	Enterobacter asburiae	NZ_AP019630.1	4643312	1	3063	1	3063		0.000659658	0.0659658
6	AS_sequenced	208962	Escherichia albertii	NZ_CP117568.1	4681166	1	2449	1	2449		0.00052316	0.052316
6	AS_sequenced	1517551	Sphingomonas sp. HMP6	NZ_AP022672.1	3637071	2	2174	1	2174		0.000597734	0.0597734
6	AS_unblocked	582	Morganella morganii	NZ_CP034944.1	3889903	4	1114	1	1114		0.000286382	0.0286382
6	AS_unblocked	562	Escherichia coli	NC_002695.2	5498578	1	540	1	540		9.82072e-05	0.00982072
6	AS_unblocked	158836	Enterobacter hormaechei	NZ_CP077308.1	4197933	1	505	1	505		0.000120297	0.0120297
6	AS_unblocked	584	Proteus mirabilis	NC_010554.1	4063606	1	227	1	227		5.58617e-05	0.00558617
6	control_sequenced	582	Morganella morganii	NZ_CP034944.1	3889903	161	462987	1.11271	416089		0.106966	10.6966
6	control_sequenced	158836	Enterobacter hormaechei	NZ_CP077308.1	4197933	120	346127	1.06969	323578		0.0770803	7.70803
6	control_sequenced	562	Escherichia coli	NC_002695.2	5498578	47	127157	1.11089	114464		0.020817	2.0817
6	control_sequenced	584	Proteus mirabilis	NC_010554.1	4063606	14	38627	1.07794	35834		0.00881828	0.881828
6	control_sequenced	1686399	Enterobacter sp. BIDMC100	NZ_KQ089989.1	4546749	5	14555	1	14555		0.00320119	0.320119
6	control_sequenced	550	Enterobacter cloacae	NZ_OW968328.1	4886885	4	11081	1	11081		0.0022675	0.22675
6	control_sequenced	69218	Enterobacter cancerogenus	NZ_CP081105.1	4736684	3	8034	1	8034		0.00169612	0.169612
6	control_sequenced	299767	Enterobacter ludwigii	NZ_CP017279.1	4857439	2	4652	1	4652		0.000957706	0.0957706
6	control_sequenced	2497875	Enterobacter chuandaensis	NZ_CP097173.1	4664824	1	3534	1	3534		0.000757585	0.0757585
6	control_sequenced	2027919	Enterobacter cloacae complex sp.	NZ_LT991957.1	4783258	1	3187	1	3187		0.000666282	0.0666282
6	control_sequenced	1848517	Enterobacter sp. LU1	NZ_CP043438.2	4636526	1	2725	1	2725		0.000587725	0.0587725
6	control_sequenced	61645	Enterobacter asburiae	NZ_AP019630.1	4643312	1	2474	1	2474		0.000532809	0.0532809
6	control_sequenced	1812935	Enterobacter roggenkampii	NZ_CP017184.1	4748414	1	1260	1	1260		0.000265352	0.0265352
6	control_sequenced	548	Klebsiella aerogenes	NZ_CP077293.1	5281764	1	1095	1	1095		0.000207317	0.0207317
7	AS_sequenced	1280	Staphylococcus aureus	NC_007795.1	2821361	50	212019	24.8732	8524	8512	0.00302124	0.302124	0.00301698	0.301698
7	AS_sequenced	1747	Cutibacterium acnes	NZ_AP019723.1	2494738	46	176009	4.12934	42624	7158	0.0170856	1.70856	0.00286924	0.286924
7	AS_sequenced	582	Morganella morganii	NZ_CP034944.1	3889903	37	110990	1.04205	106511		0.0273814	2.73814
7	AS_sequenced	562	Escherichia coli	NC_002695.2	5498578	20	97738	3.13434	31183	6190	0.0056711	0.56711	0.00112575	0.112575
7	AS_sequenced	158836	Enterobacter hormaechei	NZ_CP077308.1	4197933	26	59251	1	59251		0.0141143	1.41143
7	AS_sequenced	2762322	Variovorax sp. PAMC26660	NZ_CP060295.1	7388698	7	23836	2.39101	9969		0.00134922	0.134922
7	AS_sequenced	1517551	Sphingomonas sp. HMP6	NZ_AP022672.1	3637071	13	9040	12.573	719	704	0.000197687	0.0197687	0.000193562	0.0193562
7	AS_sequenced	550	Enterobacter cloacae	NZ_OW968328.1	4886885	3	6894	1.73303	3978		0.000814015	0.0814015
7	AS_sequenced	1812935	Enterobacter roggenkampii	NZ_CP017184.1	4748414	1	4206	1	4206		0.000885769	0.0885769
7	AS_unblocked	582	Morganella morganii	NZ_CP034944.1	3889903	2	572	1	572		0.000147047	0.0147047
7	control_sequenced	582	Morganella morganii	NZ_CP034944.1	3889903	60	159835	1.19113	134188		0.0344965	3.44965
7	control_sequenced	1280	Staphylococcus aureus	NC_007795.1	2821361	36	150610	17.6752	8521	8493	0.00302017	0.302017	0.00301025	0.301025
7	control_sequenced	158836	Enterobacter hormaechei	NZ_CP077308.1	4197933	48	134150	1.15616	116031		0.02764	2.764
7	control_sequenced	1747	Cutibacterium acnes	NZ_AP019723.1	2494738	18	79071	2.48136	31866		0.0127733	1.27733
7	control_sequenced	562	Escherichia coli	NC_002695.2	5498578	14	50042	2.57962	19399		0.003528	0.3528
7	control_sequenced	2762322	Variovorax sp. PAMC26660	NZ_CP060295.1	7388698	3	9921	1	9921		0.00134273	0.134273
7	control_sequenced	2071710	Enterobacter sichuanensis	NZ_CP027986.1	4711389	1	4932	1	4932		0.00104683	0.104683
7	control_sequenced	1686399	Enterobacter sp. BIDMC100	NZ_KQ089989.1	4546749	1	3284	1	3284		0.000722274	0.0722274
7	control_sequenced	550	Enterobacter cloacae	NZ_OW968328.1	4886885	1	3186	1	3186		0.000651949	0.0651949
7	control_sequenced	208224	Enterobacter kobei	NZ_CP083828.1	4650094	1	3105	1	3105		0.000667728	0.0667728
7	control_sequenced	584	Proteus mirabilis	NC_010554.1	4063606	1	3048	1	3048		0.000750073	0.0750073
7	control_sequenced	1517551	Sphingomonas sp. HMP6	NZ_AP022672.1	3637071	4	2783	3.91421	711		0.000195487	0.0195487
7	control_sequenced	2798729	Enterobacter cloacae complex sp. AR_0002	NZ_CP018814.1	4882039	1	2202	1	2202		0.000451041	0.0451041
7	control_sequenced	2027919	Enterobacter cloacae complex sp.	NZ_LT991957.1	4783258	1	1916	1	1916		0.000400564	0.0400564
PBS_negative	AS_sequenced	582	Morganella morganii	NZ_CP034944.1	3889903	48	115179	1.04791	109913		0.028256	2.8256
PBS_negative	AS_sequenced	158836	Enterobacter hormaechei	NZ_CP077308.1	4197933	32	81430	1.07789	75546		0.017996	1.7996
PBS_negative	AS_sequenced	1325095	Bradyrhizobium guangzhouense	NZ_CP030053.1	7158886	47	69182	22.8173	3032	3000	0.00042353	0.042353	0.00041906	0.041906
PBS_negative	AS_sequenced	1355477	Bradyrhizobium diazoefficiens	NZ_CP011360.1	9106064	29	58708	10.4018	5644	1914	0.000619807	0.0619807	0.00021019	0.021019
PBS_negative	AS_sequenced	2762322	Variovorax sp. PAMC26660	NZ_CP060295.1	7388698	16	48558	7.8892	6155	3047	0.000833029	0.0833029	0.000412387	0.0412387
PBS_negative	AS_sequenced	79329	Chitinophaga pinensis	NC_013132.1	9127347	28	30072	26.874	1119	1107	0.000122599	0.0122599	0.000121284	0.0121284
PBS_negative	AS_sequenced	562	Escherichia coli	NC_002695.2	5498578	13	25553	1.11269	22965		0.00417653	0.417653
PBS_negative	AS_sequenced	1747	Cutibacterium acnes	NZ_AP019723.1	2494738	7	12635	1.77757	7108		0.0028492	0.28492
PBS_negative	AS_sequenced	69218	Enterobacter cancerogenus	NZ_CP081105.1	4736684	2	6065	1	6065		0.00128043	0.128043
PBS_negative	AS_sequenced	1686399	Enterobacter sp. BIDMC100	NZ_KQ089989.1	4546749	1	3993	1	3993		0.00087821	0.087821
PBS_negative	AS_sequenced	1812935	Enterobacter roggenkampii	NZ_CP017184.1	4748414	2	3049	1	3049		0.000642109	0.0642109
PBS_negative	AS_sequenced	299767	Enterobacter ludwigii	NZ_CP017279.1	4857439	1	2766	1	2766		0.000569436	0.0569436
PBS_negative	AS_sequenced	881260	Enterobacter bugandensis	NZ_LT992502.1	4717613	1	1201	1	1201		0.000254578	0.0254578
PBS_negative	AS_sequenced	584	Proteus mirabilis	NC_010554.1	4063606	2	895	1	895		0.000220248	0.0220248
PBS_negative	AS_unblocked	582	Morganella morganii	NZ_CP034944.1	3889903	2	834	1	834		0.000214401	0.0214401
PBS_negative	control_sequenced	158836	Enterobacter hormaechei	NZ_CP077308.1	4197933	21	58623	1	58623		0.0139647	1.39647
PBS_negative	control_sequenced	582	Morganella morganii	NZ_CP034944.1	3889903	27	58056	1.00626	57695		0.014832	1.4832
PBS_negative	control_sequenced	1325095	Bradyrhizobium guangzhouense	NZ_CP030053.1	7158886	28	41086	13.5911	3023	1450	0.000422272	0.0422272	0.000202545	0.0202545
PBS_negative	control_sequenced	1355477	Bradyrhizobium diazoefficiens	NZ_CP011360.1	9106064	20	40923	7.22001	5668	1914	0.000622442	0.0622442	0.00021019	0.021019
PBS_negative	control_sequenced	2762322	Variovorax sp. PAMC26660	NZ_CP060295.1	7388698	10	29013	3.72439	7790		0.00105431	0.105431
PBS_negative	control_sequenced	562	Escherichia coli	NC_002695.2	5498578	6	20035	1	20035		0.00364367	0.364367
PBS_negative	control_sequenced	79329	Chitinophaga pinensis	NC_013132.1	9127347	12	12907	11.6279	1110	1106	0.000121613	0.0121613	0.000121174	0.0121174
PBS_negative	control_sequenced	584	Proteus mirabilis	NC_010554.1	4063606	3	10674	1	10674		0.00262673	0.262673
PBS_negative	control_sequenced	1747	Cutibacterium acnes	NZ_AP019723.1	2494738	3	4157	2.98207	1394		0.000558776	0.0558776
PBS_negative	control_sequenced	2027919	Enterobacter cloacae complex sp.	NZ_LT991957.1	4783258	1	2498	1	2498		0.000522238	0.0522238
PBS_negative	control_sequenced	283686	Kosakonia radicincitans	NZ_CP040392.1	5656428	1	2271	1	2271		0.00040149	0.040149
PBS_negative	control_sequenced	885040	Enterobacter soli	NC_015968.1	4812833	2	2124	1.94328	1093		0.000227101	0.0227101
PBS_negative	control_sequenced	1686399	Enterobacter sp. BIDMC100	NZ_KQ089989.1	4546749	1	1973	1	1973		0.000433936	0.0433936
PBS_negative	control_sequenced	1827481	Enterobacter sp. ODB01	NZ_CP015227.1	4534036	1	1630	1	1630		0.000359503	0.0359503
